# Supplementary material for: Confirmation of the OVOL2 Promoter Mutation c.-307T>C in Posterior Polymorphous Corneal Dystrophy 1
Source: PLoS One. 2017 Jan 3;12(1):e0169215. doi: 10.1371/journal.pone.0169215 (PMC5207508; doi:10.1371/journal.pone.0169215)
Supplement: S1 Table — (XLSX) [file pone.0169215.s001.xlsx]

## Sheet: Sheet1
Supplemental Table 1. Primers used for OVOL2 promoter, 5' UTR, and exon screening
Primer Names	5' to 3' Sequences	Gene Region
OVOL2p_1F*	CTTCTGACCGCCCAGATT	5' UTR / Promoter
OVOL2p_1R*	AGGAAGACTTTGGGCATGGT	5' UTR / Promoter
OVOL2p_2F*	CGCAACGTGAGCACAACT	Promoter
OVOL2p_2R*	CCGGTGGATTTGTCTTCGAC	Promoter
OVOL2p_3F*	TCCATTCACCCAAGCTCCTT	Promoter
OVOL2p_3R*	TCCTATCAACCTTTATGCCTGGA	Promoter
OVOL2p_1Rb	AGGCTCCTCCTCTTCACCA	Promoter
OVOL2p_2Fb	ACACGTCTGACGACCTCCTG	Promoter
OVOL2p_c.-307_F	GGGAACTGAGCCATTTTCTG	Promoter
OVOL2p_c.-307_R	GGCGACACCTATGCCTTAAA	Promoter
OVOL2 1F	TCACTCGCGATTTAAGGCATAGG	Exon 1
OVOL2 1R	CTGCCCTAACCCGCCTAGAAGAC	Exon 1
OVOL2 2F	AAGCTAGCTCTGTGGGCCGATT	Exon 2
OVOL2 2R	CAGGGGCAGGTGCAGGAG	Exon 2
OVOL2 3F	ACTTCACCTTTCCCAAAGCCAAA	Exon 3
OVOL2 3R	TAACCTCGTGATCCGCATCTTGT	Exon 3
OVOL2 4F	ATTGTCCTCATGCTGCCATGAAT	Exon 4
OVOL2 4R	CTTGGAATGGACCCTACTGCTGA	Exon 4
* Primer sequences provided by Davidson et al.
