# Supplementary material for: Confirmation of the OVOL2 Promoter Mutation c.-307T>C in Posterior Polymorphous Corneal Dystrophy 1
Source: PLoS One. 2017 Jan 3;12(1):e0169215. doi: 10.1371/journal.pone.0169215 (PMC5207508; doi:10.1371/journal.pone.0169215)
Supplement: S2 Table — (XLSX) [file pone.0169215.s002.xlsx]

## Sheet: IntervalBasedReport
Supplemental Table 2. Copy number variants detected by aCGH in 8 probands with posterior polymorphous corneal dystrophy.
	Identified CNVs					Patient ID
	Chr #	Start	Stop	Genes	Cytoband	P4	P5	P10	P11	P12	P13	P14	P15
	Chr 10	30614136	30614834	MTPAP	p11.23				Gain
	Chr 10	31247095	31249061	ZNF438	p11.23							Loss
	Chr 10	31249793	31251227	ZNF438	p11.23							Loss
	Chr 10	31443677	31444671		p11.22			Loss	Gain	Loss		Gain
	Chr 10	32257660	32260869		p11.22							Loss
	Chr 10	32459576	32460544		p11.22		Loss		Loss
	Chr 10	33465823	33466240		p11.22			Loss
	Chr 10	33492550	33493311	NRP1	p11.22	Gain	Gain
	Chr 20	18188885	18191368		p11.23								Gain
	Chr 20	18568084	18568541		p11.23								Gain
	Chr 20	20752874	20753620		p11.23							Loss
	Chr 20	21287069	21288380	XRN2	p11.23							Gain
	Chr 20	21287202	21288380	XRN2	p11.23			Gain			Gain	Gain
	Chr 20	22012329	22012720		p11.22						Loss
	Chr 20	29811440	29825446		q11.21			Loss
	Chr 20	31526513	31528203		q11.21	Loss					Loss
	Chr 20	31528203	31528728		q11.21						Loss
	Chr 20	31850282	31850979		q11.21								Loss
	Chr 20	33242307	33243705	PIGU	q11.22	Loss		Loss				Loss
